# Supplementary material for: Intestinal Flora Changes Induced by a High-Fat Diet Promote Activation of Primordial Follicles through Macrophage Infiltration and Inflammatory Factor Secretion in Mouse Ovaries
Source: Int J Mol Sci. 2022 Apr 27;23(9):4797. doi: 10.3390/ijms23094797 (PMC9100959; doi:10.3390/ijms23094797)
Supplement: Supplementary file 1 [file ijms-23-04797-s001.zip]

Archive with 1 entries (1 files):
- ijms-1659605-supplementary.pdf
